# Supplementary material for: The prevalence of Helicobacter pylori infection in inflammatory bowel disease in China: A case-control study
Source: PLoS One. 2021 Mar 12;16(3):e0248427. doi: 10.1371/journal.pone.0248427 (PMC7954320; doi:10.1371/journal.pone.0248427)
Supplement: S1 File — (XLSX) [file pone.0248427.s005.xlsx]

## Sheet: IBD patients
ID	Gender	Age	H. Pylori (AU/mL)	H. Pylori infection	CD	UC	newly diagnosed
1	M	43	2.20	0	1	0	1
2	M	24	2.80	0	1	0	0
3	M	27	6.80	0	1	0	1
4	M	30	5.70	0	1	0	0
5	M	49	10.70	0	1	0	0
6	M	19	6.60	0	1	0	1
7	F	26	15.00	0	1	0	1
8	M	36	6.70	0	1	0	0
9	M	28	8.00	0	1	0	1
10	M	28	6.70	0	1	0	0
11	M	18	.90	0	1	0	1
12	M	36	15.80	0	1	0	1
13	M	33	26.10	1	1	0	0
14	M	42	6.80	0	1	0	1
15	F	16	13.10	0	1	0	1
16	F	21	4.90	0	1	0	0
17	F	18	1.70	0	1	0	1
18	F	33	.30	0	1	0	1
19	F	39	6.80	0	1	0	0
20	M	16	11.30	0	1	0	1
21	M	27	2.90	0	1	0	1
22	M	21	43.60	1	1	0	1
23	M	23	6.40	0	1	0	1
24	M	15	2.20	0	1	0	0
25	M	18	1.70	0	1	0	1
26	M	29	2.70	0	1	0	1
27	M	31	.10	0	1	0	1
28	F	56	1.30	0	1	0	1
29	F	55	1.50	0	1	0	0
30	M	32	36.70	1	1	0	1
31	F	34	1.20	0	1	0	0
32	M	29	1.70	0	1	0	0
33	F	43	5.80	0	1	0	1
34	M	43	6.30	0	1	0	0
35	M	52	6.60	0	1	0	1
36	F	43	4.10	0	1	0	0
37	M	27	7.10	0	1	0	0
38	M	33	29.30	1	1	0	1
39	M	21	.00	0	1	0	1
40	M	28	23.60	1	1	0	0
41	M	27	2.50	0	1	0	1
42	M	32	6.60	0	1	0	0
43	M	36	7.60	0	1	0	1
44	M	29	3.10	0	1	0	0
45	F	57	23.40	1	1	0	1
46	M	39	14.80	0	1	0	0
47	F	64	13.50	0	1	0	0
48	M	22	.10	0	1	0	0
49	F	35	9.70	0	1	0	0
50	F	42	9.50	0	1	0	0
51	M	35	34.50	1	1	0	0
52	M	22	1.70	0	1	0	1
53	F	50	8.30	0	1	0	1
54	M	26	.50	0	1	0	0
55	M	21	5.60	0	1	0	1
56	F	39	3.50	0	1	0	1
57	M	36	6.00	0	1	0	0
58	M	17	1.10	0	1	0	1
59	M	18	6.40	0	1	0	1
60	M	24	.50	0	1	0	1
61	M	43	8.30	0	1	0	1
62	F	32	1.90	0	1	0	0
63	M	35	1.60	0	1	0	0
64	F	31	9.80	0	1	0	0
65	F	29	11.00	0	1	0	1
66	M	37	6.50	0	1	0	1
67	M	21	1.10	0	1	0	0
68	F	36	2.40	0	1	0	0
69	F	51	5.90	0	1	0	0
70	F	38	80.40	1	1	0	0
71	M	40	2.60	0	1	0	1
72	M	22	1.20	0	1	0	0
73	M	60	12.10	0	1	0	0
74	M	34	4.60	0	1	0	0
75	M	31	12.70	0	1	0	0
76	F	33	.10	0	1	0	0
77	F	19	4.20	0	1	0	0
78	M	20	3.70	0	1	0	0
79	M	49	8.70	0	1	0	0
80	M	26	3.40	0	1	0	0
81	M	60	8.80	0	1	0	0
82	M	57	2.20	0	1	0	0
83	F	28	11.10	0	1	0	0
84	M	35	4.80	0	1	0	0
85	M	23	3.90	0	1	0	0
86	M	28	7.10	0	1	0	0
87	M	23	5.10	0	1	0	0
88	F	20	9.70	0	1	0	0
89	F	50	6.60	0	1	0	0
90	F	34	3.80	0	1	0	0
91	F	24	6.00	0	1	0	0
92	F	50	6.30	0	1	0	0
93	M	39	3.30	0	1	0	0
94	M	21	7.90	0	1	0	0
95	M	36	4.00	0	1	0	0
96	M	32	10.60	0	1	0	0
97	F	28	17.60	0	1	0	0
98	M	32	34.90	1	1	0	0
99	M	20	5.20	0	1	0	0
100	F	43	8.70	0	1	0	0
101	M	45	.40	0	1	0	0
102	M	55	12.30	0	1	0	0
103	F	18	2.00	0	1	0	0
104	M	31	5.50	0	1	0	0
105	M	30	.10	0	1	0	0
106	M	19	9.20	0	1	0	0
107	F	45	6.00	0	1	0	0
108	M	27	2.70	0	1	0	0
109	F	35	24.80	1	1	0	0
110	M	35	25.40	1	1	0	0
111	M	20	4.80	0	1	0	0
112	M	41	7.00	0	1	0	0
113	F	51	.10	0	1	0	0
114	F	42	2.50	0	1	0	0
115	M	40	3.60	0	1	0	0
116	F	40	12.20	0	1	0	0
117	M	32	11.30	0	1	0	0
118	M	27	6.20	0	1	0	0
119	M	30	8.80	0	1	0	0
120	M	38	2.90	0	1	0	0
121	F	68	1.20	0	1	0	0
122	M	47	2.60	0	1	0	0
123	M	40	7.50	0	1	0	0
124	M	19	1.80	0	1	0	0
125	M	20	7.10	0	1	0	0
126	F	38	.80	0	1	0	0
127	M	29	5.40	0	1	0	0
128	M	35	10.00	0	1	0	0
129	M	27	2.50	0	1	0	0
130	M	24	2.70	0	1	0	0
131	M	23	7.00	0	1	0	0
132	M	19	8.40	0	1	0	0
133	M	23	30.80	1	1	0	0
134	F	17	6.00	0	1	0	0
135	M	23	3.60	0	1	0	0
136	M	40	.60	0	1	0	0
137	M	46	30.30	1	1	0	0
138	M	29	10.50	0	1	0	0
139	M	21	6.30	0	1	0	0
140	M	48	3.20	0	1	0	0
141	M	43	.10	0	1	0	0
142	M	28	4.70	0	1	0	0
143	F	27	3.20	0	1	0	0
144	F	37	3.20	0	1	0	0
145	F	60	.10	0	1	0	1
146	F	21	.50	0	1	0	0
147	F	39	4.70	0	1	0	0
148	F	27	18.30	0	1	0	0
149	M	42	3.60	0	1	0	0
150	M	29	3.40	0	1	0	0
151	M	33	.10	0	1	0	0
152	M	27	4.70	0	1	0	0
153	M	20	4.60	0	1	0	0
154	M	42	5.30	0	1	0	0
155	M	30	8.90	0	1	0	0
156	M	19	7.20	0	1	0	0
157	M	25	2.80	0	1	0	0
158	F	53	14.20	0	1	0	0
159	M	48	4.70	0	1	0	0
160	M	36	3.70	0	1	0	0
161	F	35	14.00	0	1	0	0
162	F	29	10.50	0	1	0	0
163	F	34	11.90	0	1	0	0
164	M	26	2.50	0	1	0	0
165	M	20	5.90	0	1	0	0
166	M	29	4.90	0	1	0	0
167	M	33	20.50	0	1	0	0
168	M	33	6.20	0	1	0	0
169	F	37	6.20	0	1	0	0
170	F	35	60.60	1	1	0	0
171	F	29	18.10	0	1	0	0
172	F	26	6.10	0	1	0	0
173	M	17	2.70	0	1	0	0
174	M	33	5.10	0	1	0	0
175	M	59	3.50	0	1	0	0
176	F	30	15.50	0	1	0	0
177	M	55	100.00	1	1	0	0
178	F	31	4.30	0	1	0	0
179	M	19	4.20	0	1	0	0
180	F	57	11.00	0	1	0	0
181	M	24	1.90	0	1	0	0
182	M	37	5.20	0	1	0	0
183	F	28	6.70	0	1	0	0
184	M	57	5.80	0	1	0	0
185	F	17	33.40	1	1	0	0
186	M	25	5.50	0	1	0	0
187	M	39	22.60	1	1	0	0
188	M	39	5.80	0	1	0	0
189	M	28	4.80	0	1	0	0
190	M	39	9.30	0	1	0	0
191	M	27	4.90	0	1	0	0
192	M	39	7.60	0	1	0	0
193	M	24	2.70	0	1	0	0
194	M	17	48.20	1	1	0	0
195	M	54	1.90	0	1	0	0
196	M	40	9.00	0	1	0	0
197	M	32	3.30	0	1	0	1
198	F	66	9.60	0	1	0	1
199	M	29	74.00	1	1	0	1
200	F	42	9.40	0	1	0	0
201	M	41	4.40	0	1	0	0
202	F	18	6.50	0	1	0	0
203	M	30	4.10	0	1	0	0
204	M	37	12.00	0	1	0	0
205	F	43	.10	0	1	0	0
206	M	29	4.20	0	1	0	0
207	M	35	8.80	0	1	0	0
208	M	63	4.70	0	1	0	0
209	M	25	2.10	0	1	0	1
210	M	31	.10	0	1	0	1
211	M	25	5.80	0	1	0	1
212	M	46	15.00	0	1	0	1
213	M	20	.10	0	1	0	1
214	M	29	5.4	0	1	2	0
215	F	30	1.2	0	1	2	0
216	F	54	.0	0	1	2	0
217	M	35	3.6	0	1	2	0
218	M	50	13.6	0	1	2	1
219	M	39	6.9	0	1	2	1
220	F	54	15.4	0	1	2	1
221	M	23	3.0	0	1	2	0
222	F	55	21.9	0	1	2	1
223	F	65	4.0	0	1	2	0
224	M	60	2.9	0	1	2	0
225	F	31	2.0	0	1	2	0
226	F	62	25.3	1	1	2	1
227	F	64	7.1	0	1	2	1
228	F	26	.2	0	1	2	0
229	F	47	2.1	0	1	2	1
230	F	48	1.4	0	1	2	0
231	F	45	38.8	1	1	2	0
232	F	27	28.6	1	1	2	1
233	F	40	2.9	0	1	2	0
234	M	41	4.3	0	1	2	0
235	F	34	23.4	1	1	2	0
236	F	26	5.5	0	1	2	1
237	M	39	4.7	0	1	2	0
238	F	44	11.1	0	1	2	0
239	M	19	13.2	0	1	2	0
240	F	62	7.3	0	1	2	0
241	M	57	1.4	0	1	2	1
242	F	73	3.1	0	1	2	0
243	M	41	7.5	0	1	2	0
244	F	30	4.5	0	1	2	0
245	M	24	1.5	0	1	2	1
246	F	24	36.1	1	1	2	1
247	M	44	8.8	0	1	2	0
248	M	24	5.2	0	1	2	1
249	F	33	.3	0	1	2	0
250	F	30	40.2	1	1	2	0
251	M	33	2.0	0	1	2	1
252	M	21	3.1	0	1	2	0
253	F	62	7.2	0	1	2	0
254	F	67	3.1	0	1	2	1
255	M	60	4.5	0	1	2	1
256	M	24	2.0	0	1	2	1
257	F	63	.1	0	1	2	0
258	M	38	.1	0	1	2	1
259	M	22	4.6	0	1	2	1
260	M	45	3.0	0	1	2	0

## Sheet: Controls
ID	Gender	Age	H. Pylori (AU/mL)	H. Pylori infection	IBD patients
1546	M	42	3.70	0	0
1799	M	29	4.00	0	0
1697	M	28	81.80	1	0
1526	M	35	5.60	0	0
1522	M	46	3.40	0	0
1530	M	24	3.90	0	0
1675	F	30	2.50	0	0
1645	M	39	.20	0	0
1596	M	29	.80	0	0
1594	M	23	1.50	0	0
1849	M	22	1.10	0	0
1651	M	37	34.80	1	0
1544	M	31	.10	0	0
1503	M	45	2.90	0	0
1860	F	21	4.70	0	0
1740	F	23	6.60	0	0
1529	F	23	22.40	1	0
1554	F	28	47.70	1	0
1691	F	38	12.40	0	0
1854	M	17	80.50	1	0
1686	M	26	31.20	1	0
1576	M	24	1.50	0	0
1816	M	24	1.00	0	0
1865	M	20	2.10	0	0
1825	M	23	1.50	0	0
1802	M	31	.10	0	0
1575	M	32	50.30	1	0
1555	F	51	.10	0	0
1643	F	52	8.80	0	0
1756	M	36	9.90	0	0
1561	F	34	8.70	0	0
1804	M	34	78.90	1	0
1676	F	43	43.20	1	0
1538	M	43	6.10	0	0
1573	M	53	13.00	0	0
1601	F	46	3.00	0	0
1611	M	31	19.20	0	0
1548	M	34	78.90	1	0
1552	M	26	.10	0	0
1607	M	24	.10	0	0
1649	M	32	2.90	0	0
1815	M	31	3.30	0	0
1646	M	41	.10	0	0
1784	M	31	7.40	0	0
1760	F	53	2.70	0	0
1597	M	41	4.00	0	0
1833	F	64	8.90	0	0
1631	M	24	.10	0	0
1707	F	39	31.20	1	0
1702	F	39	1.80	0	0
1718	M	38	3.30	0	0
1664	M	27	47.90	1	0
1543	F	46	3.00	0	0
1588	M	29	.30	0	0
1553	M	26	.10	0	0
1680	F	42	8.90	0	0
1632	M	41	2.40	0	0
1613	M	22	.10	0	0
1814	M	23	.10	0	0
1773	M	27	36.40	1	0
1535	M	43	12.60	0	0
1644	F	33	4.70	0	0
1660	M	35	.10	0	0
1536	F	30	6.20	0	0
1626	F	25	52.90	1	0
1681	M	41	53.40	1	0
1574	M	24	1.00	0	0
1525	F	40	100.00	1	0
1682	F	50	5.30	0	0
1713	F	42	40.90	1	0
1560	M	38	5.50	0	0
1636	M	26	.10	0	0
1624	M	63	7.60	0	0
1600	M	37	16.30	0	0
1563	M	34	3.30	0	0
1582	F	36	.90	0	0
1695	F	24	2.90	0	0
1829	M	24	.10	0	0
1523	M	52	15.10	0	0
1570	M	31	3.30	0	0
1511	M	56	5.60	0	0
1633	M	56	3.90	0	0
1694	F	29	22.00	1	0
1722	M	38	23.40	1	0
1818	M	24	1.50	0	0
1609	M	31	52.70	1	0
1808	M	25	.30	0	0
1558	F	24	4.40	0	0
1567	F	49	6.30	0	0
1541	F	39	63.20	1	0
1703	F	28	9.90	0	0
1545	F	45	.90	0	0
1610	M	44	1.40	0	0
1565	M	25	1.60	0	0
1654	M	35	71.40	1	0
1809	M	37	85.30	1	0
1696	F	33	71.70	1	0
1794	M	36	6.40	0	0
1834	M	24	.30	0	0
1638	F	45	1.90	0	0
1593	M	46	33.50	1	0
1569	M	52	1.30	0	0
1591	F	22	2.90	0	0
1589	M	32	5.00	0	0
1524	M	28	50.80	1	0
1547	M	22	1.50	0	0
1585	F	49	75.50	1	0
1670	M	27	2.90	0	0
1705	F	38	.60	0	0
1709	M	39	3.50	0	0
1850	M	22	3.40	0	0
1639	M	43	46.40	1	0
1716	F	48	40.30	1	0
1704	F	38	30.60	1	0
1584	M	37	.80	0	0
1517	F	38	67.10	1	0
1732	M	35	2.40	0	0
1665	M	26	.40	0	0
1520	M	30	.60	0	0
1512	M	39	8.90	0	0
1731	F	72	78.10	1	0
1507	M	48	.10	0	0
1571	M	44	10.20	0	0
1566	M	24	3.80	0	0
1856	M	22	4.40	0	0
1715	F	37	6.00	0	0
1764	M	34	1.90	0	0
1677	M	38	32.30	1	0
1641	M	30	5.10	0	0
1701	M	26	1.50	0	0
1810	M	26	1.50	0	0
1564	M	24	59.30	1	0
1807	M	26	.10	0	0
1744	F	22	52.50	1	0
1813	M	24	3.80	0	0
1579	M	38	3.30	0	0
1618	M	50	5.70	0	0
1783	M	31	2.20	0	0
1556	M	25	.30	0	0
1620	M	51	1.30	0	0
1527	M	46	.10	0	0
1605	M	29	.10	0	0
1577	F	27	82.50	1	0
1721	F	33	3.30	0	0
1837	F	55	35.70	1	0
1753	F	23	1.90	0	0
1692	F	35	24.40	1	0
1540	F	27	7.40	0	0
1505	M	45	55.30	1	0
1785	M	31	9.00	0	0
1532	M	35	41.00	1	0
1625	M	30	.40	0	0
1853	M	23	10.90	0	0
1501	M	45	21.10	0	0
1516	M	34	.10	0	0
1539	M	24	14.10	0	0
1510	M	29	.30	0	0
1534	F	49	.10	0	0
1650	M	47	7.50	0	0
1642	M	41	2.80	0	0
1712	F	37	34.00	1	0
1608	F	30	.50	0	0
1519	F	38	12.10	0	0
1587	M	24	.10	0	0
1820	M	24	.10	0	0
1801	M	29	1.20	0	0
1537	M	29	4.00	0	0
1542	M	29	1.20	0	0
1727	F	37	8.70	0	0
1710	F	31	2.50	0	0
1615	F	30	.10	0	0
1630	F	24	18.00	0	0
1832	M	22	.10	0	0
1528	M	30	.10	0	0
1627	M	57	7.50	0	0
1598	F	32	.10	0	0
1559	M	52	.80	0	0
1508	F	36	37.80	1	0
1568	M	23	.10	0	0
1656	F	53	41.30	1	0
1800	M	24	1.40	0	0
1728	M	38	52.50	1	0
1689	F	26	3.70	0	0
1581	M	53	6.30	0	0
1823	F	22	2.90	0	0
1518	M	29	3.30	0	0
1602	M	39	12.30	0	0
1622	M	43	12.60	0	0
1595	M	32	30.70	1	0
1606	M	42	9.00	0	0
1635	M	30	.70	0	0
1619	M	35	41.00	1	0
1755	M	28	1.80	0	0
1803	M	22	1.50	0	0
1531	M	50	5.70	0	0
1557	M	37	86.30	1	0
1811	M	34	3.30	0	0
1666	F	71	5.40	0	0
1805	M	24	10.90	0	0
1693	F	45	.10	0	0
1640	M	44	15.10	0	0
1616	F	23	22.40	1	0
1521	M	30	8.10	0	0
1735	M	39	.10	0	0
1648	F	48	11.90	0	0
1806	M	28	45.30	1	0
1684	M	37	29.60	1	0
1506	M	59	4.80	0	0
1513	M	25	46.00	1	0
1592	M	28	.10	0	0
1504	M	26	.10	0	0
1604	M	49	7.60	0	0
1842	M	25	1.30	0	0
1098	M	43	.00	0	0
1185	M	25	2.10	0	0
1151	M	32	3.00	0	0
1040	M	33	3.80	0	0
1082	M	52	12.10	0	0
1186	M	24	54.50	1	0
1069	F	28	4.16	0	0
1182	M	31	14.40	0	0
1127	M	32	35.30	1	0
1124	M	27	75.70	1	0
1303	M	23	24.30	1	0
1212	M	33	18.90	0	0
1011	M	36	.10	0	0
1005	M	38	2.00	0	0
1393	F	21	248.30	1	0
1178	F	25	29.20	1	0
1181	F	23	2.50	0	0
1006	F	28	24.10	1	0
1056	F	43	13.00	0	0
1380	M	21	6.40	0	0
1174	M	29	3.10	0	0
1100	M	25	1.80	0	0
1260	M	25	3.00	0	0
1425	M	20	8.40	0	0
1353	M	23	7.10	0	0
1217	M	33	3.00	0	0
1095	M	32	11.20	0	0
1018	F	59	10.80	0	0
1083	F	53	8.50	0	0
1264	M	29	2.80	0	0
1027	F	32	2.10	0	0
1236	M	31	32.60	1	0
1050	F	39	5.30	0	0
1077	M	41	8.00	0	0
1154	M	49	206.60	1	0
1038	F	39	5.60	0	0
1158	M	28	2.30	0	0
1023	M	36	4.70	0	0
1113	M	25	1.10	0	0
1118	M	30	3.00	0	0
1142	M	32	32.50	1	0
1278	M	29	38.30	1	0
1202	M	32	46.20	1	0
1194	M	30	23.70	1	0
1130	F	54	2.00	0	0
1198	M	36	64.60	1	0
1413	F	66	60.10	1	0
1145	M	27	41.10	1	0
1123	F	37	.80	0	0
1068	F	41	27.40	1	0
1272	M	34	7.30	0	0
1148	M	27	1.50	0	0
1036	F	54	37.20	1	0
1099	M	30	4.30	0	0
1107	M	26	3.60	0	0
1057	F	35	38.40	1	0
1205	M	41	43.70	1	0
1266	M	22	2.40	0	0
1247	M	23	3.00	0	0
1226	M	26	4.00	0	0
1105	M	40	.00	0	0
1044	F	37	6.20	0	0
1248	M	32	264.60	1	0
1000	F	29	69.90	1	0
1059	F	27	.70	0	0
1275	M	40	.70	0	0
1119	M	25	20.30	0	0
1017	F	40	30.60	1	0
1128	F	46	21.40	0	0
1090	F	43	28.70	1	0
1087	M	37	.80	0	0
1165	M	27	6.40	0	0
1125	M	59	9.30	0	0
1110	M	34	9.40	0	0
1103	M	27	1.50	0	0
1034	F	31	12.40	0	0
1196	F	23	17.00	0	0
1355	M	23	5.80	0	0
1074	M	50	1.20	0	0
1089	M	31	22.30	1	0
1147	M	63	14.90	0	0
1291	M	52	19.00	0	0
1097	F	31	1.50	0	0
1268	M	37	3.00	0	0
1257	M	28	31.00	1	0
1139	M	26	9.60	0	0
1246	M	28	3.00	0	0
1014	F	25	39.40	1	0
1039	F	45	18.60	0	0
1013	F	30	35.50	1	0
1133	F	27	1.30	0	0
1025	F	49	67.40	1	0
1166	M	42	6.60	0	0
1109	M	25	354.50	1	0
1200	M	31	51.90	1	0
1274	M	32	1.80	0	0
1111	F	28	38.70	1	0
1273	M	29	3.00	0	0
1323	M	24	49.20	1	0
1032	F	41	54.80	1	0
1132	M	44	3.00	0	0
1284	M	52	59.00	1	0
1035	F	23	4.30	0	0
1101	M	30	3.60	0	0
1054	M	32	.60	0	0
1191	M	23	59.00	1	0
1049	F	50	6.60	0	0
1164	M	28	3.00	0	0
1160	F	36	372.40	1	0
1259	M	33	36.10	1	0
1341	M	25	73.80	1	0
1220	M	42	163.10	1	0
1135	F	49	8.50	0	0
1071	F	40	60.40	1	0
1106	M	36	8.10	0	0
1007	F	37	79.00	1	0
1263	M	28	28.00	1	0
1146	M	32	6.00	0	0
1058	M	32	6.20	0	0
1067	M	42	23.80	1	0
1350	F	68	.80	0	0
1026	M	51	55.80	1	0
1108	M	35	1.50	0	0
1072	M	23	1.80	0	0
1296	M	24	15.90	0	0
1112	F	41	220.50	1	0
1244	M	28	.80	0	0
1255	M	37	1.40	0	0
1169	M	29	1.70	0	0
1210	M	25	.20	0	0
1249	M	28	50.20	1	0
1134	M	24	43.30	1	0
1245	M	28	3.60	0	0
1347	F	22	3.10	0	0
1258	M	24	3.00	0	0
1093	M	37	.40	0	0
1172	M	49	59.50	1	0
1227	M	30	3.00	0	0
1096	M	25	1.30	0	0
1235	M	49	3.80	0	0
1073	M	43	75.60	1	0
1126	M	31	3.00	0	0
1009	F	27	254.80	1	0
1167	F	41	28.40	1	0
1414	F	61	75.90	1	0
1193	F	25	10.90	0	0
1048	F	36	4.00	0	0
1043	F	31	.10	0	0
1020	M	42	8.70	0	0
1230	M	29	4.40	0	0
1064	M	29	78.00	1	0
1176	M	25	1.00	0	0
1342	M	24	14.60	0	0
1028	M	39	8.50	0	0
1061	M	28	13.20	0	0
1121	M	24	22.20	1	0
1010	M	28	2.60	0	0
1016	F	52	2.10	0	0
1201	M	49	11.30	0	0
1149	M	33	3.00	0	0
1131	F	37	3.00	0	0
1055	F	24	1.00	0	0
1012	F	32	40.20	1	0
1075	M	27	7.80	0	0
1357	M	24	2.40	0	0
1232	M	29	3.00	0	0
1080	M	29	3.20	0	0
1070	M	30	43.60	1	0
1152	F	42	4.50	0	0
1120	F	36	4.60	0	0
1053	F	27	2.40	0	0
1065	F	29	4.70	0	0
1354	M	22	43.50	1	0
1084	M	37	46.10	1	0
1157	M	57	8.60	0	0
1051	F	25	4.30	0	0
1153	M	51	183.30	1	0
1004	F	27	7.90	0	0
1033	M	23	33.10	1	0
1243	F	56	31.50	1	0
1206	M	26	66.00	1	0
1280	M	35	328.30	1	0
1122	F	26	22.60	1	0
1188	M	61	48.00	1	0
1367	F	21	4.40	0	0
1019	M	29	15.80	0	0
1161	M	39	13.70	0	0
1203	M	39	3.20	0	0
1116	M	33	13.00	0	0
1137	M	39	57.70	1	0
1175	M	30	149.50	1	0
1144	M	36	13.10	0	0
1199	M	26	3.00	0	0
1288	M	22	3.60	0	0
1091	M	50	2.00	0	0
1114	M	37	75.30	1	0
1253	M	29	.30	0	0
1085	F	64	62.00	1	0
1215	M	34	5.80	0	0
1063	F	38	554.30	1	0
1218	M	40	5.70	0	0
1187	F	23	161.60	1	0
1015	M	35	1.30	0	0
1279	M	37	5.30	0	0
1042	F	40	78.10	1	0
1239	M	32	52.40	1	0
1252	M	38	3.00	0	0
1024	M	67	6.50	0	0
1022	M	28	2.40	0	0
1102	M	29	1.80	0	0
1030	M	26	5.40	0	0
1192	M	47	3.00	0	0
1340	M	24	1.60	0	0
1678	M	33	23.6	1	0
1603	F	32	59.4	1	0
1717	F	49	49.3	1	0
1726	M	35	.1	0	0
1533	M	51	1.3	0	0
1629	M	41	51.4	1	0
1739	F	49	19.2	0	0
1812	M	24	59.3	1	0
1653	F	51	3.7	0	0
1683	F	61	75.9	1	0
1551	M	63	1.4	0	0
1502	F	33	.1	0	0
1750	F	63	8.6	0	0
1844	F	67	66.7	1	0
1659	F	25	.1	0	0
1515	F	46	2.8	0	0
1621	F	49	.1	0	0
1599	F	49	.1	0	0
1578	F	25	1.8	0	0
1500	F	37	100.0	1	0
1674	M	38	4.0	0	0
1572	F	29	.1	0	0
1687	F	28	1.4	0	0
1614	M	39	1.7	0	0
1667	F	49	6.9	0	0
1549	M	24	20.5	0	0
1736	F	58	13.9	0	0
1628	M	57	4.5	0	0
1847	F	71	5.4	0	0
1612	M	46	.1	0	0
1583	F	26	5.8	0	0
1719	M	29	41.8	1	0
1700	F	27	15.6	0	0
1509	M	39	38.7	1	0
1711	M	26	.8	0	0
1586	F	29	.4	0	0
1580	F	25	30.1	1	0
1550	M	28	45.3	1	0
1562	M	26	1.5	0	0
1698	F	61	1.8	0	0
1657	F	67	66.7	1	0
1623	M	63	19.4	0	0
1742	M	26	1.6	0	0
1673	F	66	60.1	1	0
1514	M	42	1.4	0	0
1617	M	24	3.9	0	0
1590	M	41	.4	0	0
1241	M	32	16.6	0	0
1045	F	30	.4	0	0
1183	F	50	22.2	1	0
1242	M	37	9.5	0	0
1136	M	49	1.9	0	0
1138	M	38	7.2	0	0
1162	F	49	77.2	1	0
1250	M	24	56.6	1	0
1081	F	51	29.5	1	0
1037	F	60	6.6	0	0
1094	M	58	1.8	0	0
1003	F	30	2.9	0	0
1385	F	65	2.9	0	0
1411	F	65	8.4	0	0
1092	F	27	72.3	1	0
1021	F	48	9.2	0	0
1062	F	48	.1	0	0
1046	F	50	8.8	0	0
1008	F	26	12.1	0	0
1001	F	43	3.0	0	0
1221	M	40	2.4	0	0
1029	F	36	1.3	0	0
1079	F	26	6.0	0	0
1150	M	36	13.8	0	0
1086	F	49	298.7	1	0
1104	M	22	2.6	0	0
1375	F	66	3.2	0	0
1293	M	57	55.9	1	0
1421	F	76	48.9	1	0
1238	M	37	7.8	0	0
1047	F	32	63.4	1	0
1223	M	27	2.8	0	0
1140	F	28	.5	0	0
1060	M	45	75.6	1	0
1180	M	28	69.6	1	0
1041	F	34	69.0	1	0
1052	F	34	4.7	0	0
1078	M	36	1.8	0	0
1076	M	26	13.4	0	0
1378	F	66	.5	0	0
1002	F	62	4.1	0	0
1141	M	58	7.1	0	0
1195	M	26	61.7	1	0
1031	F	65	76.4	1	0
1066	M	40	22.6	1	0
1159	M	26	72.5	1	0
1129	M	43	3.0	0	0
